# Supplementary material for: Screening 1021 Swedish memory clinic visitors for autoantibody-mediated encephalitis
Source: J Neurol. 2026 Jun 20;273(7):408. doi: 10.1007/s00415-026-13953-4 (PMC13283170; doi:10.1007/s00415-026-13953-4)
Supplement: Supplementary file 2 — Supplementary file2 (XLSX 9 KB) [file 415_2026_13953_MOESM2_ESM.xlsx]

## Sheet: Supplementary_table_1
Supplementary table 1: Plasmids produced specifically for this project by VectorBuilder Inc.
Protein	Fused tag	VectorBuilder catalogue number	Vector size	Promoter	ORF	Antibiotic resistance
CASPR2	EGFP	VB230730-1331huu	8237	EF1A	hCNTNAP2[NM_014141.6]/EGFP	Ampicillin
GABABR1	3xFLAG	VB220705-1040shn	5889	CMV	hGABBR1[NM_001470.4]/3xFLAG	Ampicillin
GABAB-R2	3xFLAG	VB220705-1041ads	5829	CMV	hGABBR2[NM_005458.8]/3xFLAG	Ampicillin
IgLON5	EGFP	VB230614-1124geq	4662	CMV	hIGLON5[NM_001101372.3]/EGFP	Ampicillin
