# Supplementary material for: Screening 1021 Swedish memory clinic visitors for autoantibody-mediated encephalitis
Source: J Neurol. 2026 Jun 20;273(7):408. doi: 10.1007/s00415-026-13953-4 (PMC13283170; doi:10.1007/s00415-026-13953-4)
Supplement: Supplementary file 3 — Supplementary file3 (XLSX 9 KB) [file 415_2026_13953_MOESM3_ESM.xlsx]

## Sheet: Supplementary_table_2
Supplementary table 2: Diagnoses of patients in the study sample
	Number of patients	Percent
Subjective or mild cognitive impairment	525	51.4
Alzheimer's disease	299	29.3
Frontotemporal/Lewy body/Parkinson related dementia	34	3.3
Vascular/alcohol-related/unspecified dementia and normal-pressure hydrocephalus	63	6.2
Affective and anxiety-related disorders	53	5.2
Cerebrovascular	15	1.5
Metabolic syndrome only	12	1.2
Chronic fatigue syndrome and fibromyalgia	12	1.2
Multiple sclerosis	3	0.3
Psoriasis	3	0.3
Systemic lupus arythematosus	1	0.1
Autoimmune encephalitis	1	0.1
