# Supplementary material for: Screening 1021 Swedish memory clinic visitors for autoantibody-mediated encephalitis
Source: J Neurol. 2026 Jun 20;273(7):408. doi: 10.1007/s00415-026-13953-4 (PMC13283170; doi:10.1007/s00415-026-13953-4)
Supplement: Supplementary file 4 — Supplementary file4 (XLSX 11 KB) [file 415_2026_13953_MOESM4_ESM.xlsx]

## Sheet: Supplementary_table_3
Supplementary table 3: Laboratory variables widely available for the cohort but not present in figure 2. The LGI1 patient diagnosed and treated a decennium prior is not included in the below analyses.
	Patient category
	Without relevant antibodies		With antibodies of probable or undetermined relevance
Variable	Normal, n	Abnormal, n	Normal, n	Abnormal, n	Fisher´s test p	FDR-adjusted p
Blood HbA1c	598	89	5	0	1	1
Hemoglobin	667	78	4	2	0.126694	1
Blood leukocytes	695	85	5	1	0.502229	1
Blood sinking ratio	606	113	6	0	0.597419	1
Blood platelet count	753	38	6	0	1	1
CSF albumin	733	145	5	2	0.328608	1
CSF beta-amyloid 42/40 quotingent	547	439	5	2	0.471854	1
CSF beta-amyloid 42	742	244	6	1	1	1
CSF phospho-tau	614	372	5	2	0.716668	1
Plasma ALAT	689	28	6	0	1	1
Plasma Albumin	656	67	6	0	1	1
Plasma ASAT	686	35	6	0	1	1
Plasma Calcium	657	64	6	0	1	1
Plasma High-density lipoproteins	662	44	4	1	0.279542	1
Plasma homocysteine	521	238	5	1	0.671442	1
Plasma potassium	681	39	6	0	1	1
Plasma cholesterol	622	84	5	0	1	1
Plasma creatinin	647	75	6	0	1	1
Plasma Low-density lipoproteins	596	103	5	0	1	1
Plasma sodium	688	31	6	0	1	1
Serum 25OH-vitamin D	578	152	5	0	0.58933	1
Serum Carbohydrate-Deficient Transferrin (CDT)	642	47	5	0	1	1
Serum thyroid-stimulating hormone (TSH)	638	45	4	1	0.293229	1
*The reason the results are given as "abnormal" or "normal" is that certain parameters have age-adjusted reference intervals
